# Supplementary material for: Dusaceus gen. nov., a new derbid genus of the tribe Cedusini (Hemiptera, Fulgoromorpha, Derbidae), with descriptions of two new species from China
Source: Zookeys. 2026 May 29;1280:349–64. doi: 10.3897/zookeys.1280.186668 (PMC13241922; doi:10.3897/zookeys.1280.186668)
Supplement: XML Treatment for Cedusini [file zookeys.1280.186668-treatment1.xml]

<!DOCTYPE tp:taxon-treatment
  PUBLIC "-//TaxonX//DTD Taxonomic Treatment Publishing DTD v0 20100105//EN" "tax-treatment-NSO.dtd">
<tp:taxon-treatment xmlns:tp="http://www.plazi.org/taxpub"><tp:treatment-meta><kwd-group><label>Taxon classification</label><kwd>
                <named-content content-type="kingdom">
                  <named-content content-type="taxon-name">
                    <named-content content-type="kingdom">Animalia</named-content>
                  </named-content>
                </named-content>
              </kwd><kwd>
                <named-content content-type="order">Hemiptera</named-content>
              </kwd><kwd>
                <named-content content-type="family">Derbidae</named-content>
              </kwd></kwd-group><mixed-citation publication-type="journal"><person-group><name><surname>Sui</surname><given-names>Yong-Jin</given-names></name><name><surname>Li</surname><given-names>Zi-Zhong</given-names></name><name><surname>Chen</surname><given-names>Xiang-Sheng</given-names></name><name><surname>Yang</surname><given-names>Lin</given-names></name></person-group><article-title><italic><tp:taxon-name><tp:taxon-name-part taxon-name-part-type="genus" reg="Dusaceus">Dusaceus</tp:taxon-name-part></tp:taxon-name></italic> gen. nov., a new derbid genus of the tribe <tp:taxon-name><tp:taxon-name-part taxon-name-part-type="tribe" reg="Cedusini">Cedusini</tp:taxon-name-part></tp:taxon-name> (<tp:taxon-name><tp:taxon-name-part taxon-name-part-type="order" reg="Hemiptera">Hemiptera</tp:taxon-name-part></tp:taxon-name>, <tp:taxon-name><tp:taxon-name-part taxon-name-part-type="infraorder" reg="Fulgoromorpha">Fulgoromorpha</tp:taxon-name-part></tp:taxon-name>, <tp:taxon-name><tp:taxon-name-part taxon-name-part-type="family" reg="Derbidae">Derbidae</tp:taxon-name-part></tp:taxon-name>), with descriptions of two new species from China</article-title><source>Zookeys</source><day>29</day><month>05</month><year>2026</year><volume>1280</volume><fpage>349</fpage><lpage>364</lpage><pub-id pub-id-type="doi">10.3897/zookeys.1280.186668</pub-id></mixed-citation></tp:treatment-meta><tp:nomenclature><label>Tribe</label><tp:taxon-name><object-id xmlns:xlink="http://www.w3.org/1999/xlink" content-type="arpha" xlink:type="simple">82A66765-29CF-5A6B-9137-93D1A0EBF374</object-id>
                    		<tp:taxon-name-part taxon-name-part-type="tribe" reg="Cedusini">Cedusini</tp:taxon-name-part>
                    	</tp:taxon-name><tp:taxon-authority>Emeljanov, 1992</tp:taxon-authority></tp:nomenclature><tp:treatment-sec sec-type="Type genus"><title>Type genus.</title><p><italic><tp:taxon-name><tp:taxon-name-part taxon-name-part-type="genus" reg="Cedusa">Cedusa</tp:taxon-name-part></tp:taxon-name></italic> Fowler, 1904.</p></tp:treatment-sec><tp:treatment-sec sec-type="Diagnostic characters"><title>Diagnostic characters.</title><p>Sensory pits absent on head and forewing. Second segment of rostrum longer than wide, its length less than twice its width. Subantennal process well developed. Forewing with the clavus closed; CuA branches non-anastomosing. Hindwing jugal margin lacking a stridulatory plate. In the female, abdominal sternite VII not fused with tergite VIII. Hind tibia without lateral spines. Hind leg spinal formula usually (5–9)-(5–6)-(4–6).</p></tp:treatment-sec></tp:taxon-treatment>
