# Supplementary material for: Dusaceus gen. nov., a new derbid genus of the tribe Cedusini (Hemiptera, Fulgoromorpha, Derbidae), with descriptions of two new species from China
Source: Zookeys. 2026 May 29;1280:349–64. doi: 10.3897/zookeys.1280.186668 (PMC13241922; doi:10.3897/zookeys.1280.186668)
Supplement: XML Treatment for Dusaceus [file zookeys.1280.186668-treatment2.xml]

<!DOCTYPE tp:taxon-treatment
  PUBLIC "-//TaxonX//DTD Taxonomic Treatment Publishing DTD v0 20100105//EN" "tax-treatment-NSO.dtd">
<tp:taxon-treatment xmlns:tp="http://www.plazi.org/taxpub"><tp:treatment-meta><kwd-group><label>Taxon classification</label><kwd>
                <named-content content-type="kingdom">
                  <named-content content-type="taxon-name">
                    <named-content content-type="kingdom">Animalia</named-content>
                  </named-content>
                </named-content>
              </kwd><kwd>
                <named-content content-type="order">Hemiptera</named-content>
              </kwd></kwd-group><mixed-citation publication-type="journal"><person-group><name><surname>Sui</surname><given-names>Yong-Jin</given-names></name><name><surname>Li</surname><given-names>Zi-Zhong</given-names></name><name><surname>Chen</surname><given-names>Xiang-Sheng</given-names></name><name><surname>Yang</surname><given-names>Lin</given-names></name></person-group><article-title><italic><tp:taxon-name><tp:taxon-name-part taxon-name-part-type="genus" reg="Dusaceus">Dusaceus</tp:taxon-name-part></tp:taxon-name></italic> gen. nov., a new derbid genus of the tribe <tp:taxon-name><tp:taxon-name-part taxon-name-part-type="tribe" reg="Cedusini">Cedusini</tp:taxon-name-part></tp:taxon-name> (<tp:taxon-name><tp:taxon-name-part taxon-name-part-type="order" reg="Hemiptera">Hemiptera</tp:taxon-name-part></tp:taxon-name>, <tp:taxon-name><tp:taxon-name-part taxon-name-part-type="infraorder" reg="Fulgoromorpha">Fulgoromorpha</tp:taxon-name-part></tp:taxon-name>, <tp:taxon-name><tp:taxon-name-part taxon-name-part-type="family" reg="Derbidae">Derbidae</tp:taxon-name-part></tp:taxon-name>), with descriptions of two new species from China</article-title><source>Zookeys</source><day>29</day><month>05</month><year>2026</year><volume>1280</volume><fpage>349</fpage><lpage>364</lpage><pub-id pub-id-type="doi">10.3897/zookeys.1280.186668</pub-id></mixed-citation></tp:treatment-meta><tp:nomenclature><label>Genus</label><tp:taxon-name><object-id xmlns:xlink="http://www.w3.org/1999/xlink" content-type="arpha" xlink:type="simple">2EC6CEF0-F7C8-50EC-B223-E81764F8E0BD</object-id>
                    		<tp:taxon-name-part taxon-name-part-type="genus" reg="Dusaceus">Dusaceus</tp:taxon-name-part>
                    	
                    		<object-id xmlns:xlink="http://www.w3.org/1999/xlink" content-type="zoobank" xlink:type="simple">https://zoobank.org/21EF929A-CEB6-486D-BB68-C208CB4809DB</object-id>
                    	</tp:taxon-name><tp:taxon-authority>Sui, Li &amp; Chen</tp:taxon-authority><tp:taxon-status xmlns:xlink="http://www.w3.org/1999/xlink" xlink:type="simple">gen. nov.</tp:taxon-status></tp:nomenclature><tp:treatment-sec sec-type="Type species"><title>Type species.</title><p><italic><tp:taxon-name><tp:taxon-name-part taxon-name-part-type="genus" reg="Dusaceus">Dusaceus</tp:taxon-name-part> <tp:taxon-name-part taxon-name-part-type="species" reg="lvchunensis">lvchunensis</tp:taxon-name-part></tp:taxon-name></italic> Sui, Li &amp; Chen, sp. nov., here designated.</p></tp:treatment-sec><tp:treatment-sec sec-type="Description"><title>Description.</title><p>Head (Figs <xref ref-type="fig" rid="F1">1A</xref>, <xref ref-type="fig" rid="F2">2A</xref>) with eyes distinctly narrower than pronotum; vertex (1A, 2A) widely trapezoidal, with anterior margin (between lateral carinae of frons) two-thirds as wide as posterior margin; median carina absent; posterior margin slightly concave; lateral margins of frons anteriorly extending in dorsal view. Frons (Figs <xref ref-type="fig" rid="F2">2B</xref>, <xref ref-type="fig" rid="F6">6A</xref>) without median carina, concave, with lateral margins elevated and delimited from vertex by a distinct, transverse carina. Postclypeus (Figs <xref ref-type="fig" rid="F2">2B</xref>, <xref ref-type="fig" rid="F6">6A</xref>) longer at median line than frons; both medial and lateral carinae present. Apical segment of rostrum slightly longer than wide, extending beyond hind coxae. Lateral ocelli (Figs <xref ref-type="fig" rid="F1">1B</xref>, <xref ref-type="fig" rid="F2">2C</xref>) present, below ventral margin of eyes. Subantennal process (Figs <xref ref-type="fig" rid="F1">1B</xref>, <xref ref-type="fig" rid="F2">2C</xref>, <xref ref-type="fig" rid="F6">6A</xref>) well developed. Gena with a carina (Fig. <xref ref-type="fig" rid="F2">2C</xref>) between subantennal process and lateral carina of frons; carina obliquely oriented. Antennal pedicel (Figs <xref ref-type="fig" rid="F1">1B</xref>, <xref ref-type="fig" rid="F2">2C</xref>, <xref ref-type="fig" rid="F6">6A</xref>) subglobose, slightly longer than wide.</p><fig id="F1" position="float" orientation="portrait"><object-id xmlns:xlink="http://www.w3.org/1999/xlink" content-type="doi" xlink:type="simple">10.3897/zookeys.1280.186668.figure1</object-id><object-id xmlns:xlink="http://www.w3.org/1999/xlink" content-type="arpha" xlink:type="simple">83822409-865C-54AB-9C10-B6402614BC86</object-id><label>Figure 1.</label><caption><p><italic><tp:taxon-name><tp:taxon-name-part taxon-name-part-type="genus" reg="Dusaceus">Dusaceus</tp:taxon-name-part> <tp:taxon-name-part taxon-name-part-type="species" reg="lvchunensis">lvchunensis</tp:taxon-name-part></tp:taxon-name></italic> Sui, Li &amp; Chen, sp. nov., male holotype. <bold>A</bold>. Habitus, dorsal view; <bold>B</bold>. Habitus, lateral view. Scale bars: 1 mm.</p></caption><graphic xmlns:xlink="http://www.w3.org/1999/xlink" xlink:href="zookeys-1280-349_article-186668__-g001.jpg" id="oo_1660681.jpg" position="float" orientation="portrait" xlink:type="simple"><uri content-type="original_file" xlink:type="simple">https://binary.pensoft.net/fig/1660681</uri></graphic></fig><fig id="F2" position="float" orientation="portrait"><object-id xmlns:xlink="http://www.w3.org/1999/xlink" content-type="doi" xlink:type="simple">10.3897/zookeys.1280.186668.figure2</object-id><object-id xmlns:xlink="http://www.w3.org/1999/xlink" content-type="arpha" xlink:type="simple">5A377174-CA55-5B3B-966E-F1111A336A39</object-id><label>Figure 2.</label><caption><p><italic><tp:taxon-name><tp:taxon-name-part taxon-name-part-type="genus" reg="Dusaceus">Dusaceus</tp:taxon-name-part> <tp:taxon-name-part taxon-name-part-type="species" reg="lvchunensis">lvchunensis</tp:taxon-name-part></tp:taxon-name></italic> Sui, Li &amp; Chen, sp. nov., male. <bold>A</bold>. Head and thorax, dorsal view; <bold>B</bold>. Face; <bold>C</bold>. Head and thorax, left lateral view; <bold>D</bold>. Forewing; <bold>E</bold>. Hindwing; <bold>A</bold>–<bold>C</bold>. Holotype; <bold>D</bold>, <bold>E</bold>. Paratype. Scale bars: 1 mm.</p></caption><graphic xmlns:xlink="http://www.w3.org/1999/xlink" xlink:href="zookeys-1280-349_article-186668__-g002.jpg" id="oo_1660682.jpg" position="float" orientation="portrait" xlink:type="simple"><uri content-type="original_file" xlink:type="simple">https://binary.pensoft.net/fig/1660682</uri></graphic></fig><p>Pronotum (Figs <xref ref-type="fig" rid="F1">1A</xref>, <xref ref-type="fig" rid="F2">2A</xref>) relatively short, subequal to vertex in midlength. In dorsal view, anterior margin follows contours of head; posterior margin deeply concave. Lateral carinae and ventral margins lacking a subfoliaceous expansion to form cup-shaped antennal fovea. Mesonotum (Fig. <xref ref-type="fig" rid="F2">2A, C</xref>) convex, elevated above vertex in profile, broader than long at midline, with a distinct median carina. Forewing (Figs <xref ref-type="fig" rid="F2">2D</xref>, <xref ref-type="fig" rid="F6">6B</xref>, <xref ref-type="fig" rid="F6">6C</xref>) narrow; postcostal cell long; RA with one or two terminals; RP with two terminals; MP with four or five terminals, forked slightly beyond midlength; CuA forked at level of claval veins junction; crossvein <italic>m-cu</italic> situated between MP<sub>3+4</sub> and CuA<sub>1</sub>; clavus closed, with apex slightly exceeding forewing midlength. Hindwing (Figs <xref ref-type="fig" rid="F2">2E</xref>, <xref ref-type="fig" rid="F6">6D</xref>) with vein ScP+RA long, running subparallel to RP, reaching anterior margin near apical third; MP single; CuA with three terminals. Hind leg lacking lateral spines, spinal formula 6-5-5.</p><p>Male pygofer (Figs <xref ref-type="fig" rid="F3">3A</xref>, <xref ref-type="fig" rid="F4">4A</xref>) in lateral view with dorsal margin distinctly shorter than ventral margin; dorsocaudal angle not produced. Male anal tube (Figs <xref ref-type="fig" rid="F3">3B</xref>, <xref ref-type="fig" rid="F4">4B</xref>) moderately long, dorsal margin longer than ventral margin in lateral view; segment XI (epiproct and paraproct) (Figs <xref ref-type="fig" rid="F3">3A</xref>, <xref ref-type="fig" rid="F4">4A</xref>, <xref ref-type="fig" rid="F7">7A</xref>, <xref ref-type="fig" rid="F8">8A</xref>) apically inserted. Gonostyli (Figs <xref ref-type="fig" rid="F3">3C–E</xref>, <xref ref-type="fig" rid="F4">4C–E</xref>, <xref ref-type="fig" rid="F7">7C–E</xref>, <xref ref-type="fig" rid="F8">8C–E</xref>) with basal dorsal projection; with a long, slender process arising from ventral margin near base, greatly exceeding middle of ventral margin.</p><fig id="F3" position="float" orientation="portrait"><object-id xmlns:xlink="http://www.w3.org/1999/xlink" content-type="doi" xlink:type="simple">10.3897/zookeys.1280.186668.figure3</object-id><object-id xmlns:xlink="http://www.w3.org/1999/xlink" content-type="arpha" xlink:type="simple">DD8EBF00-6615-5CA9-B8E4-78D3621C9FC7</object-id><label>Figure 3.</label><caption><p><italic><tp:taxon-name><tp:taxon-name-part taxon-name-part-type="genus" reg="Dusaceus">Dusaceus</tp:taxon-name-part> <tp:taxon-name-part taxon-name-part-type="species" reg="lvchunensis">lvchunensis</tp:taxon-name-part></tp:taxon-name></italic> Sui, Li &amp; Chen, sp. nov., male paratype. <bold>A</bold>. Pygofer and anal tube, left lateral view; <bold>B</bold>. Anal tube, dorsal view; <bold>C</bold>. Dorsal margin of right gonostylus, dorsal view; <bold>D</bold>. Ventral margin of right gonostylus, ventral view; <bold>E</bold>. Gonostylus, lateral view; <bold>F</bold>. Phallic complex, left lateral view; <bold>G</bold>. Phallic complex, right lateral view. Scale bars: 0.2 mm.</p></caption><graphic xmlns:xlink="http://www.w3.org/1999/xlink" xlink:href="zookeys-1280-349_article-186668__-g003.jpg" id="oo_1660683.jpg" position="float" orientation="portrait" xlink:type="simple"><uri content-type="original_file" xlink:type="simple">https://binary.pensoft.net/fig/1660683</uri></graphic></fig><fig id="F4" position="float" orientation="portrait"><object-id xmlns:xlink="http://www.w3.org/1999/xlink" content-type="doi" xlink:type="simple">10.3897/zookeys.1280.186668.figure4</object-id><object-id xmlns:xlink="http://www.w3.org/1999/xlink" content-type="arpha" xlink:type="simple">DA9C9061-78FF-5D02-BCD8-2E82FABDED17</object-id><label>Figure 4.</label><caption><p><italic><tp:taxon-name><tp:taxon-name-part taxon-name-part-type="genus" reg="Dusaceus">Dusaceus</tp:taxon-name-part> <tp:taxon-name-part taxon-name-part-type="species" reg="lvchunensis">lvchunensis</tp:taxon-name-part></tp:taxon-name></italic> Sui, Li &amp; Chen, sp. nov., male paratype. <bold>A</bold>. Pygofer and anal tube, left lateral view; <bold>B</bold>. Anal tube, dorsal view; <bold>C</bold>. Gonostyli, dorsal view; <bold>D</bold>. Gonostyli, ventral view; <bold>E</bold>. Gonostyli, lateral view; <bold>F</bold>. Phallic complex, left lateral view; <bold>G</bold>. Phallic complex, right lateral view. Scale bars: 0.2 mm.</p></caption><graphic xmlns:xlink="http://www.w3.org/1999/xlink" xlink:href="zookeys-1280-349_article-186668__-g004.jpg" id="oo_1660684.jpg" position="float" orientation="portrait" xlink:type="simple"><uri content-type="original_file" xlink:type="simple">https://binary.pensoft.net/fig/1660684</uri></graphic></fig></tp:treatment-sec><tp:treatment-sec sec-type="Remarks"><title>Remarks.</title><p>The new genus is externally similar to other genera of <tp:taxon-name><tp:taxon-name-part taxon-name-part-type="tribe" reg="Cedusini">Cedusini</tp:taxon-name-part></tp:taxon-name> from China. It can be distinguished by the following combination of characters: male pygofer with dorsocaudal angle not produced (also not produced in <italic><tp:taxon-name><tp:taxon-name-part taxon-name-part-type="genus" reg="Hauptenia">Hauptenia</tp:taxon-name-part></tp:taxon-name></italic> and <italic><tp:taxon-name><tp:taxon-name-part taxon-name-part-type="genus" reg="Muiredusa">Muiredusa</tp:taxon-name-part></tp:taxon-name></italic>; produced into a process in <italic><tp:taxon-name><tp:taxon-name-part taxon-name-part-type="genus" reg="Produsa">Produsa</tp:taxon-name-part></tp:taxon-name></italic>); male anal tube with the dorsal margin longer than ventral margin (also longer in <italic><tp:taxon-name><tp:taxon-name-part taxon-name-part-type="genus" reg="Muiredusa">Muiredusa</tp:taxon-name-part></tp:taxon-name></italic>; shorter than ventral margin in <italic><tp:taxon-name><tp:taxon-name-part taxon-name-part-type="genus" reg="Hauptenia">Hauptenia</tp:taxon-name-part></tp:taxon-name></italic> and <italic><tp:taxon-name><tp:taxon-name-part taxon-name-part-type="genus" reg="Produsa">Produsa</tp:taxon-name-part></tp:taxon-name></italic>); gonostylus with dorsal projection basal (also basal in <italic><tp:taxon-name><tp:taxon-name-part taxon-name-part-type="genus" reg="Muiredusa">Muiredusa</tp:taxon-name-part></tp:taxon-name></italic> and <italic><tp:taxon-name><tp:taxon-name-part taxon-name-part-type="genus" reg="Produsa">Produsa</tp:taxon-name-part></tp:taxon-name></italic>; dorsal projection distal in <italic><tp:taxon-name><tp:taxon-name-part taxon-name-part-type="genus" reg="Hauptenia">Hauptenia</tp:taxon-name-part></tp:taxon-name></italic>); male paraproct not apically forked (also not forked in <italic><tp:taxon-name><tp:taxon-name-part taxon-name-part-type="genus" reg="Hauptenia">Hauptenia</tp:taxon-name-part></tp:taxon-name></italic> and <italic><tp:taxon-name><tp:taxon-name-part taxon-name-part-type="genus" reg="Produsa">Produsa</tp:taxon-name-part></tp:taxon-name></italic>; apically forked in <italic><tp:taxon-name><tp:taxon-name-part taxon-name-part-type="genus" reg="Muiredusa">Muiredusa</tp:taxon-name-part></tp:taxon-name></italic>); gonostylus with a long process on the ventral margin near its base (such a process lacking in <italic><tp:taxon-name><tp:taxon-name-part taxon-name-part-type="genus" reg="Hauptenia">Hauptenia</tp:taxon-name-part></tp:taxon-name></italic>, <italic><tp:taxon-name><tp:taxon-name-part taxon-name-part-type="genus" reg="Produsa">Produsa</tp:taxon-name-part></tp:taxon-name></italic>, and <italic><tp:taxon-name><tp:taxon-name-part taxon-name-part-type="genus" reg="Muiredusa">Muiredusa</tp:taxon-name-part></tp:taxon-name></italic>).</p></tp:treatment-sec><tp:treatment-sec sec-type="Etymology"><title>Etymology.</title><p>The generic name is an arbitrary combination of letters. Gender masculine.</p></tp:treatment-sec><tp:treatment-sec sec-type="Distribution"><title>Distribution.</title><p>China (Yunnan, Guizhou).</p><sec sec-type="Key to the species of genus Dusaceus Sui, Li &amp; Chen, gen. nov. (male)" id="sec9"><title>Key to the species of genus <italic><tp:taxon-name><tp:taxon-name-part taxon-name-part-type="genus" reg="Dusaceus">Dusaceus</tp:taxon-name-part></tp:taxon-name></italic> Sui, Li &amp; Chen, gen. nov. (male)</title><table-wrap content-type="key" position="anchor" orientation="portrait"><table><tbody><tr><td rowspan="1" colspan="1">1</td><td rowspan="1" colspan="1">Gonostyli apically furcate (forked); periandrium with a broad, sheet-like process on the right side at base</td><td rowspan="1" colspan="1"><bold><italic><tp:taxon-name><tp:taxon-name-part taxon-name-part-type="genus" reg="Dusaceus">D.</tp:taxon-name-part> <tp:taxon-name-part taxon-name-part-type="species" reg="lvchunensis">lvchunensis</tp:taxon-name-part></tp:taxon-name></italic> Sui, Li &amp; Chen, sp. nov</bold>.</td></tr><tr><td rowspan="1" colspan="1">–</td><td rowspan="1" colspan="1">Gonostyli apically entire (not forked); periandrium with a long, slender, sheet-like process on the right side at base</td><td rowspan="1" colspan="1"><bold><italic><tp:taxon-name><tp:taxon-name-part taxon-name-part-type="genus" reg="Dusaceus">D.</tp:taxon-name-part> <tp:taxon-name-part taxon-name-part-type="species" reg="suiyangensis">suiyangensis</tp:taxon-name-part></tp:taxon-name></italic> Sui, Li &amp; Chen, sp. nov</bold>.</td></tr></tbody></table></table-wrap></sec></tp:treatment-sec><tp:treatment-sec><!--Section generated to contain objects referenced in tp:taxon-treatment.--><fig id="F6" position="float" orientation="portrait"><object-id xmlns:xlink="http://www.w3.org/1999/xlink" content-type="doi" xlink:type="simple">10.3897/zookeys.1280.186668.figure6</object-id><object-id xmlns:xlink="http://www.w3.org/1999/xlink" content-type="arpha" xlink:type="simple">386F2502-1A5A-538F-95A9-09F5F97AA803</object-id><label>Figure 6.</label><caption><p><italic><tp:taxon-name><tp:taxon-name-part taxon-name-part-type="genus" reg="Dusaceus">Dusaceus</tp:taxon-name-part> <tp:taxon-name-part taxon-name-part-type="species" reg="suiyangensis">suiyangensis</tp:taxon-name-part></tp:taxon-name></italic> Sui, Li &amp; Chen, sp. nov., male holotype. <bold>A</bold>. Face; <bold>B</bold>. Left forewing; <bold>C</bold>. Right forewing; <bold>D</bold>. Hindwing. Scale bars: 1 mm.</p></caption><graphic xmlns:xlink="http://www.w3.org/1999/xlink" xlink:href="zookeys-1280-349_article-186668__-g006.jpg" id="oo_1660686.jpg" position="float" orientation="portrait" xlink:type="simple"><uri content-type="original_file" xlink:type="simple">https://binary.pensoft.net/fig/1660686</uri></graphic></fig><fig id="F7" position="float" orientation="portrait"><object-id xmlns:xlink="http://www.w3.org/1999/xlink" content-type="doi" xlink:type="simple">10.3897/zookeys.1280.186668.figure7</object-id><object-id xmlns:xlink="http://www.w3.org/1999/xlink" content-type="arpha" xlink:type="simple">717ABC7B-CDC1-57A2-8F70-F7E55970D2BF</object-id><label>Figure 7.</label><caption><p><italic><tp:taxon-name><tp:taxon-name-part taxon-name-part-type="genus" reg="Dusaceus">Dusaceus</tp:taxon-name-part> <tp:taxon-name-part taxon-name-part-type="species" reg="suiyangensis">suiyangensis</tp:taxon-name-part></tp:taxon-name></italic> Sui, Li &amp; Chen, sp. nov., male holotype. <bold>A</bold>. Anal tube and pygofer, left lateral view; <bold>B</bold>. Anal tube, dorsal view; <bold>C</bold>. Dorsal margin of left gonostylus, dorsal view; <bold>D</bold>. Ventral margin of right gonostylus, ventral view; <bold>E</bold>. Gonostylus, lateral view; <bold>F</bold>. Phallic complex, left lateral view; <bold>G</bold>. Phallic complex, right lateral view. Scale bars: 0.2 mm.</p></caption><graphic xmlns:xlink="http://www.w3.org/1999/xlink" xlink:href="zookeys-1280-349_article-186668__-g007.jpg" id="oo_1660687.jpg" position="float" orientation="portrait" xlink:type="simple"><uri content-type="original_file" xlink:type="simple">https://binary.pensoft.net/fig/1660687</uri></graphic></fig><fig id="F8" position="float" orientation="portrait"><object-id xmlns:xlink="http://www.w3.org/1999/xlink" content-type="doi" xlink:type="simple">10.3897/zookeys.1280.186668.figure8</object-id><object-id xmlns:xlink="http://www.w3.org/1999/xlink" content-type="arpha" xlink:type="simple">6E3170AB-BF66-50C2-A117-F2A912D752DB</object-id><label>Figure 8.</label><caption><p><italic><tp:taxon-name><tp:taxon-name-part taxon-name-part-type="genus" reg="Dusaceus">Dusaceus</tp:taxon-name-part> <tp:taxon-name-part taxon-name-part-type="species" reg="suiyangensis">suiyangensis</tp:taxon-name-part></tp:taxon-name></italic> Sui, Li &amp; Chen, sp. nov., male holotype. <bold>A</bold>. Anal tube and pygofer, left lateral view; <bold>B</bold>. Anal tube, dorsal view; <bold>C</bold>. Gonostyli, dorsal view; <bold>D</bold>. Gonostyli, ventral view; <bold>E</bold>. Gonostyli, lateral view; <bold>F</bold>. Phallic complex, left lateral view; <bold>G</bold>. Phallic complex, right lateral view. Scale bars: 0.2 mm.</p></caption><graphic xmlns:xlink="http://www.w3.org/1999/xlink" xlink:href="zookeys-1280-349_article-186668__-g008.jpg" id="oo_1660688.jpg" position="float" orientation="portrait" xlink:type="simple"><uri content-type="original_file" xlink:type="simple">https://binary.pensoft.net/fig/1660688</uri></graphic></fig></tp:treatment-sec></tp:taxon-treatment>
