# Supplementary material for: Dusaceus gen. nov., a new derbid genus of the tribe Cedusini (Hemiptera, Fulgoromorpha, Derbidae), with descriptions of two new species from China
Source: Zookeys. 2026 May 29;1280:349–64. doi: 10.3897/zookeys.1280.186668 (PMC13241922; doi:10.3897/zookeys.1280.186668)
Supplement: XML Treatment for Dusaceus lvchunensis [file zookeys.1280.186668-treatment3.xml]

<!DOCTYPE tp:taxon-treatment
  PUBLIC "-//TaxonX//DTD Taxonomic Treatment Publishing DTD v0 20100105//EN" "tax-treatment-NSO.dtd">
<tp:taxon-treatment xmlns:tp="http://www.plazi.org/taxpub"><tp:treatment-meta><kwd-group><label>Taxon classification</label><kwd>
                <named-content content-type="kingdom">
                  <named-content content-type="taxon-name">
                    <named-content content-type="kingdom">Animalia</named-content>
                  </named-content>
                </named-content>
              </kwd><kwd>
                <named-content content-type="order">Hemiptera</named-content>
              </kwd></kwd-group><mixed-citation publication-type="journal"><person-group><name><surname>Sui</surname><given-names>Yong-Jin</given-names></name><name><surname>Li</surname><given-names>Zi-Zhong</given-names></name><name><surname>Chen</surname><given-names>Xiang-Sheng</given-names></name><name><surname>Yang</surname><given-names>Lin</given-names></name></person-group><article-title><italic><tp:taxon-name><tp:taxon-name-part taxon-name-part-type="genus" reg="Dusaceus">Dusaceus</tp:taxon-name-part></tp:taxon-name></italic> gen. nov., a new derbid genus of the tribe <tp:taxon-name><tp:taxon-name-part taxon-name-part-type="tribe" reg="Cedusini">Cedusini</tp:taxon-name-part></tp:taxon-name> (<tp:taxon-name><tp:taxon-name-part taxon-name-part-type="order" reg="Hemiptera">Hemiptera</tp:taxon-name-part></tp:taxon-name>, <tp:taxon-name><tp:taxon-name-part taxon-name-part-type="infraorder" reg="Fulgoromorpha">Fulgoromorpha</tp:taxon-name-part></tp:taxon-name>, <tp:taxon-name><tp:taxon-name-part taxon-name-part-type="family" reg="Derbidae">Derbidae</tp:taxon-name-part></tp:taxon-name>), with descriptions of two new species from China</article-title><source>Zookeys</source><day>29</day><month>05</month><year>2026</year><volume>1280</volume><fpage>349</fpage><lpage>364</lpage><pub-id pub-id-type="doi">10.3897/zookeys.1280.186668</pub-id></mixed-citation></tp:treatment-meta><tp:nomenclature><tp:taxon-name><object-id xmlns:xlink="http://www.w3.org/1999/xlink" content-type="arpha" xlink:type="simple">828B4B3E-BB77-5E37-B74B-3F57F7CEE094</object-id>
                    		<tp:taxon-name-part taxon-name-part-type="genus" reg="Dusaceus">Dusaceus</tp:taxon-name-part> <tp:taxon-name-part taxon-name-part-type="species" reg="lvchunensis">lvchunensis</tp:taxon-name-part>
                    	
                    		<object-id xmlns:xlink="http://www.w3.org/1999/xlink" content-type="zoobank" xlink:type="simple">https://zoobank.org/B98F9ADC-78A0-46CD-9E5B-095B2908F016</object-id>
                    	</tp:taxon-name><tp:taxon-authority>Sui, Li &amp; Chen</tp:taxon-authority><tp:taxon-status xmlns:xlink="http://www.w3.org/1999/xlink" xlink:type="simple">sp. nov.</tp:taxon-status><xref ref-type="fig" rid="F1">Figs 1</xref><xref ref-type="fig" rid="F2">, 2</xref><xref ref-type="fig" rid="F3">, 3</xref><xref ref-type="fig" rid="F4">, 4</xref><xref ref-type="fig" rid="F5">, 5</xref></tp:nomenclature><tp:treatment-sec sec-type="Type material"><title>Type material.</title><p><bold><italic>Holotype</italic></bold> ♂ (<abbrev xmlns:xlink="http://www.w3.org/1999/xlink" content-type="institution" xlink:title="Institute of Entomology, Guizhou University, Guiyang, Guizhou Province, China" xlink:type="simple">GUGC</abbrev>), China • Yunnan, Lvchun, 13 Aug. 2014, Y-J Wang (no. Der14081301). <bold><italic>Paratypes</italic></bold>, • 1♂ (<abbrev xmlns:xlink="http://www.w3.org/1999/xlink" content-type="institution" xlink:title="Institute of Entomology, Guizhou University, Guiyang, Guizhou Province, China" xlink:type="simple">GUGC</abbrev>), same data as holotype (no. Der14081302); • 2♂♂ (<abbrev xmlns:xlink="http://www.w3.org/1999/xlink" content-type="institution" xlink:title="Institute of Entomology, Guizhou University, Guiyang, Guizhou Province, China" xlink:type="simple">GUGC</abbrev>), Z-X Zhou, other data same as holotype (no. Der14081303, Der14081304); • 2♂♂ (<abbrev xmlns:xlink="http://www.w3.org/1999/xlink" content-type="institution" xlink:title="Institute of Entomology, Guizhou University, Guiyang, Guizhou Province, China" xlink:type="simple">GUGC</abbrev>), Yunnan, Lvchun, 4 Aug. 2023, Y-J Sui (no. Der23080401, Der23080402).</p><fig id="F5" position="float" orientation="portrait"><object-id xmlns:xlink="http://www.w3.org/1999/xlink" content-type="doi" xlink:type="simple">10.3897/zookeys.1280.186668.figure5</object-id><object-id xmlns:xlink="http://www.w3.org/1999/xlink" content-type="arpha" xlink:type="simple">688B42F9-DB2C-5EE1-8013-AF42D1BC270F</object-id><label>Figure 5.</label><caption><p>Habitat of <italic><tp:taxon-name><tp:taxon-name-part taxon-name-part-type="genus" reg="Dusaceus">Dusaceus</tp:taxon-name-part> <tp:taxon-name-part taxon-name-part-type="species" reg="lvchunensis">lvchunensis</tp:taxon-name-part></tp:taxon-name></italic> Sui, Li &amp; Chen, sp. nov. Two male paratype specimens collected from Lvchun County, Yunnan Province, China, on 4 August 2023.</p></caption><graphic xmlns:xlink="http://www.w3.org/1999/xlink" xlink:href="zookeys-1280-349_article-186668__-g005.jpg" id="oo_1660685.jpg" position="float" orientation="portrait" xlink:type="simple"><uri content-type="original_file" xlink:type="simple">https://binary.pensoft.net/fig/1660685</uri></graphic></fig></tp:treatment-sec><tp:treatment-sec sec-type="Measurements"><title>Measurements.</title><p>Body length (including forewing): male 5.6–6.0 mm (<italic>n</italic> = 6); forewing length: male 5.1–5.3 mm (<italic>n</italic> = 6).</p></tp:treatment-sec><tp:treatment-sec sec-type="Description"><title>Description.</title><p><bold><italic>Colouration</italic></bold>. General colour pale brown (Fig. <xref ref-type="fig" rid="F1">1</xref>). Vertex (Figs <xref ref-type="fig" rid="F1">1A</xref>, <xref ref-type="fig" rid="F2">2A</xref>) yellowish brown. Frons (Fig. <xref ref-type="fig" rid="F2">2B</xref>), clypeus, gena, antennae, and subantennal process dark yellow (Fig. <xref ref-type="fig" rid="F2">2C</xref>). Eyes (Figs <xref ref-type="fig" rid="F1">1</xref>, <xref ref-type="fig" rid="F2">2A–C</xref>) fusco-testaceous; lateral ocelli (Fig. <xref ref-type="fig" rid="F2">2C</xref>) yellowish white. Rostrum dark yellow, apex fuscous. Pronotum and tegula (Figs <xref ref-type="fig" rid="F1">1A</xref>, <xref ref-type="fig" rid="F2">2A</xref>) yellowish brown. Mesonotum (Figs <xref ref-type="fig" rid="F1">1A</xref>, <xref ref-type="fig" rid="F2">2A</xref>) brown. Forewing (Fig. <xref ref-type="fig" rid="F1">1</xref>) pale brown, veins concolourous. Hindwing subhyaline, greyish white; veins pale black. Thorax (Fig. <xref ref-type="fig" rid="F1">1B</xref>) with ventral areas yellowish brown. Legs (Fig. <xref ref-type="fig" rid="F1">1B</xref>) brownish yellow. Male terminalia dark brown.</p><p><bold><italic>Head and thorax</italic></bold>. Head (Figs <xref ref-type="fig" rid="F1">1A</xref>, <xref ref-type="fig" rid="F2">2A</xref>) with eyes distinctly narrower than pronotum (ca 1:1.37), short. Vertex (Figs <xref ref-type="fig" rid="F1">1A</xref>, <xref ref-type="fig" rid="F2">2A</xref>) in dorsal view trapezoidal, ratio of width between basal angles to median length approximately 5.1:1, slightly projecting in front of eyes; apical margin distinctly carinate; posterior margin concave; lateral carinae elevated, median carina absent; disc slightly depressed. Frons (Fig. <xref ref-type="fig" rid="F2">2B</xref>) longer than wide (ratio of median length to maximum width approximately 1.42:1), shorter than clypeus (ratio approximately 1:1.45); disc depressed in entire length, lateral margins carinate. Postclypeus (Fig. <xref ref-type="fig" rid="F2">2B</xref>) with median and lateral carinae. Apical segment of rostrum slightly longer than wide. Antennae (Fig. <xref ref-type="fig" rid="F2">2C</xref>) short; pedicel subglobose; flagellum arising from apical point. Subantennal processes (Fig. <xref ref-type="fig" rid="F2">2C</xref>) distinct, ear-shaped. Gena with transversely oblique carina (Fig. <xref ref-type="fig" rid="F2">2C</xref>) between subantennal process and lateral carina of frons; transverse carina becoming indistinct near its end. Eyes (Fig. <xref ref-type="fig" rid="F2">2C</xref>) semicircular. Lateral ocelli (Fig. <xref ref-type="fig" rid="F2">2C</xref>) distinct, adjacent to both eyes and antennae. Pronotum (Fig. <xref ref-type="fig" rid="F2">2A</xref>) median length, subequal to that of vertex; anterior margin between eyes broadly convex; length behind eyes equal to median length; posterior margin deeply concave. Mesonotum (Fig. <xref ref-type="fig" rid="F2">2A, C</xref>) dorsally elevated, elevated above the plane of vertex in lateral view, median carina slightly elevated, posterior end triangularly depressed. Forewing (Fig. <xref ref-type="fig" rid="F2">2D</xref>) narrow, ratio of length to maximum width approximately 2.8:1; clavus closed; RA with two terminals; RP with two terminals; MP with five terminals. Hindwing (Fig. <xref ref-type="fig" rid="F2">2E</xref>) shorter than forewing; ScP+RA long, reaching anterior margin near apical third; RP reaching apical margin; MP single; CuA with three terminals. Spinal formula of hind leg 6-5-5.</p><p><bold><italic>Male terminalia</italic></bold>. Pygofer (Figs <xref ref-type="fig" rid="F3">3A</xref>, <xref ref-type="fig" rid="F4">4A</xref>) with dorsal margin distinctly shorter than ventral margin in lateral view; dorsocaudal angle not produced. Anal tube (Figs <xref ref-type="fig" rid="F3">3B</xref>, <xref ref-type="fig" rid="F4">4B</xref>) moderately long. In lateral view (Figs <xref ref-type="fig" rid="F3">3A</xref>, <xref ref-type="fig" rid="F4">4A</xref>), dorsal margin longer than ventral margin, gradually widening from base to apex; segment XI (epiproct and paraproct) (Figs <xref ref-type="fig" rid="F3">3A</xref>, <xref ref-type="fig" rid="F4">4A</xref>) inserted apically; paraproct elongated. In dorsal view (Figs <xref ref-type="fig" rid="F3">3B</xref>, <xref ref-type="fig" rid="F4">4B</xref>), ratio of basal width to narrowest part approximately 2.37:1; ratio of median length (including epiproct and paraproct) to maximum basal width approximately 3.18:1. Gonostyli (Figs <xref ref-type="fig" rid="F3">3C–E</xref>, <xref ref-type="fig" rid="F4">4C–E</xref>) symmetrical or nearly so, apically furcate; with dorsal projection basal; a long, slender process arising from ventral margin near base, extending to near apical third of ventral margin. Phallic complex (Fig. <xref ref-type="fig" rid="F3">3F, G</xref>, 4F, G) asymmetrical. Periandrium robust, slightly curved. In left lateral view (Figs <xref ref-type="fig" rid="F3">3F</xref>, <xref ref-type="fig" rid="F4">4F</xref>), a large, irregular process arising from dorsal margin near base; its dorsoapical angle of process produced into a long, finger-shaped projection dorsally directed; a long lamina situated on left side of this irregular process near dorsal margin; a long, apically acute process arises from middle of ventral margin; a long, sheet-like process arising from middle to apex, its dorsal margin irregularly wavy. In right lateral view (Figs <xref ref-type="fig" rid="F3">3G</xref>, <xref ref-type="fig" rid="F4">4G</xref>), a large, broad, sheet-like process arising from base, exceeding apex of periandrium; apex of periandrium produced into a ventrally directed, hooked process visible in both lateral views. Endosoma (Fig. <xref ref-type="fig" rid="F3">3F, G</xref>, 4F, G) simple, with a long, torsional lamina on left side near middle, and a large membranous process on right side.</p></tp:treatment-sec><tp:treatment-sec sec-type="Remarks"><title>Remarks.</title><p>The new genus currently comprises only two species: <italic><tp:taxon-name><tp:taxon-name-part taxon-name-part-type="genus" reg="Dusaceus">D.</tp:taxon-name-part> <tp:taxon-name-part taxon-name-part-type="species" reg="lvchunensis">lvchunensis</tp:taxon-name-part></tp:taxon-name></italic> sp. nov. (collected from Yunnan) and <italic><tp:taxon-name><tp:taxon-name-part taxon-name-part-type="genus" reg="Dusaceus">D.</tp:taxon-name-part> <tp:taxon-name-part taxon-name-part-type="species" reg="suiyangensis">suiyangensis</tp:taxon-name-part></tp:taxon-name></italic> sp. nov. (collected from Guizhou). Although the sole known male specimen of <italic><tp:taxon-name><tp:taxon-name-part taxon-name-part-type="genus" reg="Dusaceus">D.</tp:taxon-name-part> <tp:taxon-name-part taxon-name-part-type="species" reg="suiyangensis">suiyangensis</tp:taxon-name-part></tp:taxon-name></italic> was damaged during dissection, the two species can still be readily distinguished based on the male terminalia. The key differences are as follows: gonostyli apically furcate (apically not furcate in <italic><tp:taxon-name><tp:taxon-name-part taxon-name-part-type="genus" reg="Dusaceus">D.</tp:taxon-name-part> <tp:taxon-name-part taxon-name-part-type="species" reg="suiyangensis">suiyangensis</tp:taxon-name-part></tp:taxon-name></italic>); gonostyli ventral process extending to near the apical third of its margin (extending nearly to the apex in <italic><tp:taxon-name><tp:taxon-name-part taxon-name-part-type="genus" reg="Dusaceus">D.</tp:taxon-name-part> <tp:taxon-name-part taxon-name-part-type="species" reg="suiyangensis">suiyangensis</tp:taxon-name-part></tp:taxon-name></italic>); phallic complex similar in general structure, but shape of homologous processes markedly different (compare Figs <xref ref-type="fig" rid="F3">3F</xref>, <xref ref-type="fig" rid="F3">3G</xref>, <xref ref-type="fig" rid="F4">4F</xref>, <xref ref-type="fig" rid="F4">4G</xref>with 7F, G, 8F, G).</p></tp:treatment-sec><tp:treatment-sec sec-type="Etymology"><title>Etymology.</title><p>The specific epithet is derived from the type locality, Lvchun County, Yunnan Province, China.</p></tp:treatment-sec><tp:treatment-sec sec-type="Distribution"><title>Distribution.</title><p>Known only from the type locality.</p></tp:treatment-sec><tp:treatment-sec><!--Section generated to contain objects referenced in tp:taxon-treatment.--><fig id="F1" position="float" orientation="portrait"><object-id xmlns:xlink="http://www.w3.org/1999/xlink" content-type="doi" xlink:type="simple">10.3897/zookeys.1280.186668.figure1</object-id><object-id xmlns:xlink="http://www.w3.org/1999/xlink" content-type="arpha" xlink:type="simple">83822409-865C-54AB-9C10-B6402614BC86</object-id><label>Figure 1.</label><caption><p><italic><tp:taxon-name><tp:taxon-name-part taxon-name-part-type="genus" reg="Dusaceus">Dusaceus</tp:taxon-name-part> <tp:taxon-name-part taxon-name-part-type="species" reg="lvchunensis">lvchunensis</tp:taxon-name-part></tp:taxon-name></italic> Sui, Li &amp; Chen, sp. nov., male holotype. <bold>A</bold>. Habitus, dorsal view; <bold>B</bold>. Habitus, lateral view. Scale bars: 1 mm.</p></caption><graphic xmlns:xlink="http://www.w3.org/1999/xlink" xlink:href="zookeys-1280-349_article-186668__-g001.jpg" id="oo_1660681.jpg" position="float" orientation="portrait" xlink:type="simple"><uri content-type="original_file" xlink:type="simple">https://binary.pensoft.net/fig/1660681</uri></graphic></fig><fig id="F2" position="float" orientation="portrait"><object-id xmlns:xlink="http://www.w3.org/1999/xlink" content-type="doi" xlink:type="simple">10.3897/zookeys.1280.186668.figure2</object-id><object-id xmlns:xlink="http://www.w3.org/1999/xlink" content-type="arpha" xlink:type="simple">5A377174-CA55-5B3B-966E-F1111A336A39</object-id><label>Figure 2.</label><caption><p><italic><tp:taxon-name><tp:taxon-name-part taxon-name-part-type="genus" reg="Dusaceus">Dusaceus</tp:taxon-name-part> <tp:taxon-name-part taxon-name-part-type="species" reg="lvchunensis">lvchunensis</tp:taxon-name-part></tp:taxon-name></italic> Sui, Li &amp; Chen, sp. nov., male. <bold>A</bold>. Head and thorax, dorsal view; <bold>B</bold>. Face; <bold>C</bold>. Head and thorax, left lateral view; <bold>D</bold>. Forewing; <bold>E</bold>. Hindwing; <bold>A</bold>–<bold>C</bold>. Holotype; <bold>D</bold>, <bold>E</bold>. Paratype. Scale bars: 1 mm.</p></caption><graphic xmlns:xlink="http://www.w3.org/1999/xlink" xlink:href="zookeys-1280-349_article-186668__-g002.jpg" id="oo_1660682.jpg" position="float" orientation="portrait" xlink:type="simple"><uri content-type="original_file" xlink:type="simple">https://binary.pensoft.net/fig/1660682</uri></graphic></fig><fig id="F3" position="float" orientation="portrait"><object-id xmlns:xlink="http://www.w3.org/1999/xlink" content-type="doi" xlink:type="simple">10.3897/zookeys.1280.186668.figure3</object-id><object-id xmlns:xlink="http://www.w3.org/1999/xlink" content-type="arpha" xlink:type="simple">DD8EBF00-6615-5CA9-B8E4-78D3621C9FC7</object-id><label>Figure 3.</label><caption><p><italic><tp:taxon-name><tp:taxon-name-part taxon-name-part-type="genus" reg="Dusaceus">Dusaceus</tp:taxon-name-part> <tp:taxon-name-part taxon-name-part-type="species" reg="lvchunensis">lvchunensis</tp:taxon-name-part></tp:taxon-name></italic> Sui, Li &amp; Chen, sp. nov., male paratype. <bold>A</bold>. Pygofer and anal tube, left lateral view; <bold>B</bold>. Anal tube, dorsal view; <bold>C</bold>. Dorsal margin of right gonostylus, dorsal view; <bold>D</bold>. Ventral margin of right gonostylus, ventral view; <bold>E</bold>. Gonostylus, lateral view; <bold>F</bold>. Phallic complex, left lateral view; <bold>G</bold>. Phallic complex, right lateral view. Scale bars: 0.2 mm.</p></caption><graphic xmlns:xlink="http://www.w3.org/1999/xlink" xlink:href="zookeys-1280-349_article-186668__-g003.jpg" id="oo_1660683.jpg" position="float" orientation="portrait" xlink:type="simple"><uri content-type="original_file" xlink:type="simple">https://binary.pensoft.net/fig/1660683</uri></graphic></fig><fig id="F4" position="float" orientation="portrait"><object-id xmlns:xlink="http://www.w3.org/1999/xlink" content-type="doi" xlink:type="simple">10.3897/zookeys.1280.186668.figure4</object-id><object-id xmlns:xlink="http://www.w3.org/1999/xlink" content-type="arpha" xlink:type="simple">DA9C9061-78FF-5D02-BCD8-2E82FABDED17</object-id><label>Figure 4.</label><caption><p><italic><tp:taxon-name><tp:taxon-name-part taxon-name-part-type="genus" reg="Dusaceus">Dusaceus</tp:taxon-name-part> <tp:taxon-name-part taxon-name-part-type="species" reg="lvchunensis">lvchunensis</tp:taxon-name-part></tp:taxon-name></italic> Sui, Li &amp; Chen, sp. nov., male paratype. <bold>A</bold>. Pygofer and anal tube, left lateral view; <bold>B</bold>. Anal tube, dorsal view; <bold>C</bold>. Gonostyli, dorsal view; <bold>D</bold>. Gonostyli, ventral view; <bold>E</bold>. Gonostyli, lateral view; <bold>F</bold>. Phallic complex, left lateral view; <bold>G</bold>. Phallic complex, right lateral view. Scale bars: 0.2 mm.</p></caption><graphic xmlns:xlink="http://www.w3.org/1999/xlink" xlink:href="zookeys-1280-349_article-186668__-g004.jpg" id="oo_1660684.jpg" position="float" orientation="portrait" xlink:type="simple"><uri content-type="original_file" xlink:type="simple">https://binary.pensoft.net/fig/1660684</uri></graphic></fig></tp:treatment-sec></tp:taxon-treatment>
