# Supplementary material for: Dusaceus gen. nov., a new derbid genus of the tribe Cedusini (Hemiptera, Fulgoromorpha, Derbidae), with descriptions of two new species from China
Source: Zookeys. 2026 May 29;1280:349–64. doi: 10.3897/zookeys.1280.186668 (PMC13241922; doi:10.3897/zookeys.1280.186668)
Supplement: XML Treatment for Dusaceus suiyangensis [file zookeys.1280.186668-treatment4.xml]

<!DOCTYPE tp:taxon-treatment
  PUBLIC "-//TaxonX//DTD Taxonomic Treatment Publishing DTD v0 20100105//EN" "tax-treatment-NSO.dtd">
<tp:taxon-treatment xmlns:tp="http://www.plazi.org/taxpub"><tp:treatment-meta><kwd-group><label>Taxon classification</label><kwd>
                <named-content content-type="kingdom">
                  <named-content content-type="taxon-name">
                    <named-content content-type="kingdom">Animalia</named-content>
                  </named-content>
                </named-content>
              </kwd><kwd>
                <named-content content-type="order">Hemiptera</named-content>
              </kwd></kwd-group><mixed-citation publication-type="journal"><person-group><name><surname>Sui</surname><given-names>Yong-Jin</given-names></name><name><surname>Li</surname><given-names>Zi-Zhong</given-names></name><name><surname>Chen</surname><given-names>Xiang-Sheng</given-names></name><name><surname>Yang</surname><given-names>Lin</given-names></name></person-group><article-title><italic><tp:taxon-name><tp:taxon-name-part taxon-name-part-type="genus" reg="Dusaceus">Dusaceus</tp:taxon-name-part></tp:taxon-name></italic> gen. nov., a new derbid genus of the tribe <tp:taxon-name><tp:taxon-name-part taxon-name-part-type="tribe" reg="Cedusini">Cedusini</tp:taxon-name-part></tp:taxon-name> (<tp:taxon-name><tp:taxon-name-part taxon-name-part-type="order" reg="Hemiptera">Hemiptera</tp:taxon-name-part></tp:taxon-name>, <tp:taxon-name><tp:taxon-name-part taxon-name-part-type="infraorder" reg="Fulgoromorpha">Fulgoromorpha</tp:taxon-name-part></tp:taxon-name>, <tp:taxon-name><tp:taxon-name-part taxon-name-part-type="family" reg="Derbidae">Derbidae</tp:taxon-name-part></tp:taxon-name>), with descriptions of two new species from China</article-title><source>Zookeys</source><day>29</day><month>05</month><year>2026</year><volume>1280</volume><fpage>349</fpage><lpage>364</lpage><pub-id pub-id-type="doi">10.3897/zookeys.1280.186668</pub-id></mixed-citation></tp:treatment-meta><tp:nomenclature><tp:taxon-name><object-id xmlns:xlink="http://www.w3.org/1999/xlink" content-type="arpha" xlink:type="simple">32A6DBF1-FD17-5A03-BBFF-F24AD3EAFD9A</object-id>
                    		<tp:taxon-name-part taxon-name-part-type="genus" reg="Dusaceus">Dusaceus</tp:taxon-name-part> <tp:taxon-name-part taxon-name-part-type="species" reg="suiyangensis">suiyangensis</tp:taxon-name-part>
                    	
                    		<object-id xmlns:xlink="http://www.w3.org/1999/xlink" content-type="zoobank" xlink:type="simple">https://zoobank.org/105E8098-629B-4B1C-839B-32D5D1CF17A8</object-id>
                    	</tp:taxon-name><tp:taxon-authority>Sui, Li &amp; Chen</tp:taxon-authority><tp:taxon-status xmlns:xlink="http://www.w3.org/1999/xlink" xlink:type="simple">sp. nov.</tp:taxon-status><xref ref-type="fig" rid="F6">Figs 6</xref><xref ref-type="fig" rid="F7">, 7</xref><xref ref-type="fig" rid="F8">, 8</xref></tp:nomenclature><tp:treatment-sec sec-type="Type material"><title>Type material.</title><p><bold><italic>Holotype</italic></bold> ♂ (<abbrev xmlns:xlink="http://www.w3.org/1999/xlink" content-type="institution" xlink:title="Institute of Entomology, Guizhou University, Guiyang, Guizhou Province, China" xlink:type="simple">GUGC</abbrev>), China • Guizhou, Suiyang, 23 Aug. 2020, S-S Lv (no. Der20082301).</p><fig id="F6" position="float" orientation="portrait"><object-id xmlns:xlink="http://www.w3.org/1999/xlink" content-type="doi" xlink:type="simple">10.3897/zookeys.1280.186668.figure6</object-id><object-id xmlns:xlink="http://www.w3.org/1999/xlink" content-type="arpha" xlink:type="simple">386F2502-1A5A-538F-95A9-09F5F97AA803</object-id><label>Figure 6.</label><caption><p><italic><tp:taxon-name><tp:taxon-name-part taxon-name-part-type="genus" reg="Dusaceus">Dusaceus</tp:taxon-name-part> <tp:taxon-name-part taxon-name-part-type="species" reg="suiyangensis">suiyangensis</tp:taxon-name-part></tp:taxon-name></italic> Sui, Li &amp; Chen, sp. nov., male holotype. <bold>A</bold>. Face; <bold>B</bold>. Left forewing; <bold>C</bold>. Right forewing; <bold>D</bold>. Hindwing. Scale bars: 1 mm.</p></caption><graphic xmlns:xlink="http://www.w3.org/1999/xlink" xlink:href="zookeys-1280-349_article-186668__-g006.jpg" id="oo_1660686.jpg" position="float" orientation="portrait" xlink:type="simple"><uri content-type="original_file" xlink:type="simple">https://binary.pensoft.net/fig/1660686</uri></graphic></fig><fig id="F7" position="float" orientation="portrait"><object-id xmlns:xlink="http://www.w3.org/1999/xlink" content-type="doi" xlink:type="simple">10.3897/zookeys.1280.186668.figure7</object-id><object-id xmlns:xlink="http://www.w3.org/1999/xlink" content-type="arpha" xlink:type="simple">717ABC7B-CDC1-57A2-8F70-F7E55970D2BF</object-id><label>Figure 7.</label><caption><p><italic><tp:taxon-name><tp:taxon-name-part taxon-name-part-type="genus" reg="Dusaceus">Dusaceus</tp:taxon-name-part> <tp:taxon-name-part taxon-name-part-type="species" reg="suiyangensis">suiyangensis</tp:taxon-name-part></tp:taxon-name></italic> Sui, Li &amp; Chen, sp. nov., male holotype. <bold>A</bold>. Anal tube and pygofer, left lateral view; <bold>B</bold>. Anal tube, dorsal view; <bold>C</bold>. Dorsal margin of left gonostylus, dorsal view; <bold>D</bold>. Ventral margin of right gonostylus, ventral view; <bold>E</bold>. Gonostylus, lateral view; <bold>F</bold>. Phallic complex, left lateral view; <bold>G</bold>. Phallic complex, right lateral view. Scale bars: 0.2 mm.</p></caption><graphic xmlns:xlink="http://www.w3.org/1999/xlink" xlink:href="zookeys-1280-349_article-186668__-g007.jpg" id="oo_1660687.jpg" position="float" orientation="portrait" xlink:type="simple"><uri content-type="original_file" xlink:type="simple">https://binary.pensoft.net/fig/1660687</uri></graphic></fig><fig id="F8" position="float" orientation="portrait"><object-id xmlns:xlink="http://www.w3.org/1999/xlink" content-type="doi" xlink:type="simple">10.3897/zookeys.1280.186668.figure8</object-id><object-id xmlns:xlink="http://www.w3.org/1999/xlink" content-type="arpha" xlink:type="simple">6E3170AB-BF66-50C2-A117-F2A912D752DB</object-id><label>Figure 8.</label><caption><p><italic><tp:taxon-name><tp:taxon-name-part taxon-name-part-type="genus" reg="Dusaceus">Dusaceus</tp:taxon-name-part> <tp:taxon-name-part taxon-name-part-type="species" reg="suiyangensis">suiyangensis</tp:taxon-name-part></tp:taxon-name></italic> Sui, Li &amp; Chen, sp. nov., male holotype. <bold>A</bold>. Anal tube and pygofer, left lateral view; <bold>B</bold>. Anal tube, dorsal view; <bold>C</bold>. Gonostyli, dorsal view; <bold>D</bold>. Gonostyli, ventral view; <bold>E</bold>. Gonostyli, lateral view; <bold>F</bold>. Phallic complex, left lateral view; <bold>G</bold>. Phallic complex, right lateral view. Scale bars: 0.2 mm.</p></caption><graphic xmlns:xlink="http://www.w3.org/1999/xlink" xlink:href="zookeys-1280-349_article-186668__-g008.jpg" id="oo_1660688.jpg" position="float" orientation="portrait" xlink:type="simple"><uri content-type="original_file" xlink:type="simple">https://binary.pensoft.net/fig/1660688</uri></graphic></fig></tp:treatment-sec><tp:treatment-sec sec-type="Measurements"><title>Measurements.</title><p>Forewing length: male 4.96 mm (<italic>n</italic> = 1).</p></tp:treatment-sec><tp:treatment-sec sec-type="Description"><title>Description.</title><p><bold><italic>Colouration</italic></bold>. Frons (Fig. <xref ref-type="fig" rid="F6">6A</xref>), clypeus, gena, antennae, and subantennal process dark yellow. Eyes fusco-testaceous; lateral ocelli yellowish white. Forewing pale brown; veins concolorous. Hindwing subhyaline, greyish white; veins pale black. Legs brownish yellow. Terminalia brown.</p><p><bold><italic>Head and thorax</italic></bold>. Frons (Fig. <xref ref-type="fig" rid="F6">6A</xref>) longer than wide (ratio of median length to maximum width approximately 1.44:1), shorter than clypeus (ratio approximately 1:1.26); disc depressed over entire length; lateral margins carinate. Postclypeus (Fig. <xref ref-type="fig" rid="F6">6A</xref>) with median and lateral carinae. Antennae (Fig. <xref ref-type="fig" rid="F6">6A</xref>) short; pedicel subglobose; flagellum arising from apical point. Subantennal processes (Fig. <xref ref-type="fig" rid="F6">6A</xref>) distinct, ear-shaped. Gena with a transversely oblique carina between subantennal process and lateral carina of frons; this carina becomes indistinct near its end. Eyes semicircular. Lateral ocelli distinct, adjacent to both eyes and antennae. Forewing (Fig. <xref ref-type="fig" rid="F6">6B, C</xref>) narrow; ratio of length to maximum width approximately 2.7:1; clavus closed; RA with two terminals in left forewing (only one in right); RP with two terminals; MP with four terminals in left forewing (five in right). Hindwing (Fig. <xref ref-type="fig" rid="F6">6D</xref>) shorter than forewing; ScP+RA long, reaching anterior margin near apical third; RP reaching apical margin; MP single; CuA with three terminals. Spinal formula of hind leg 6-5-5.</p><p><bold><italic>Male terminalia</italic></bold>. Pygofer (Figs <xref ref-type="fig" rid="F7">7A</xref>, <xref ref-type="fig" rid="F8">8A</xref>) in lateral view with dorsal margin distinctly shorter than ventral margin; dorsocaudal angle not produced. Anal tube (Figs <xref ref-type="fig" rid="F7">7B</xref>, <xref ref-type="fig" rid="F8">8B</xref>) moderately long. In lateral view (Figs <xref ref-type="fig" rid="F7">7A</xref>, <xref ref-type="fig" rid="F8">8A</xref>), dorsal margin longer than ventral margin, gradually widening from base to apex; segment XI (epiproct and paraproct) (Figs <xref ref-type="fig" rid="F7">7A</xref>, <xref ref-type="fig" rid="F8">8A</xref>) apically inserted. Gonostyli (Figs <xref ref-type="fig" rid="F7">7C–E</xref>, <xref ref-type="fig" rid="F8">8C–E</xref>) symmetrical or nearly so, apically acute, not furcate; with dorsal projection basal; a long, slender process arising from ventral margin near base, extending to near apex of ventral margin. Phallic complex (Figs <xref ref-type="fig" rid="F7">7F</xref>, <xref ref-type="fig" rid="F7">7G</xref>, <xref ref-type="fig" rid="F8">8F</xref>, <xref ref-type="fig" rid="F8">8G</xref>) asymmetrical. Periandrium robust, slightly curved. In left lateral view (Figs <xref ref-type="fig" rid="F7">7F</xref>, <xref ref-type="fig" rid="F8">8F</xref>), three processes arise from dorsal margin near base, with rightmost process longest; a strong, apically acute process arising from middle of ventral margin, bearing a sharp spine near its midlength; a slender, sheet-like process arising near apex. In right lateral view (Figs <xref ref-type="fig" rid="F7">7G</xref>, <xref ref-type="fig" rid="F8">8G</xref>), a long, slender, sheet-like process arises from the base, furcate near base, torsional near middle, apically acute; apex of periandrium produced into a long, slender, ventrally directed process, visible in both lateral views. Endosoma (Figs <xref ref-type="fig" rid="F7">7F</xref>, <xref ref-type="fig" rid="F7">7G</xref>, <xref ref-type="fig" rid="F8">8F</xref>, <xref ref-type="fig" rid="F8">8G</xref>) simple, with three long, slender processes and a large, subrectangular, membranous process.</p></tp:treatment-sec><tp:treatment-sec sec-type="Remarks"><title>Remarks.</title><p>Due to the damage to the sole specimen during dissection, some morphological details are incomplete. Nonetheless, based on the remaining structures and its general similarity to other species in the subtribe <tp:taxon-name><tp:taxon-name-part taxon-name-part-type="subtribe" reg="Cedusina">Cedusina</tp:taxon-name-part></tp:taxon-name> Emeljanov, 1992, <italic><tp:taxon-name><tp:taxon-name-part taxon-name-part-type="genus" reg="Dusaceus">D.</tp:taxon-name-part> <tp:taxon-name-part taxon-name-part-type="species" reg="suiyangensis">suiyangensis</tp:taxon-name-part></tp:taxon-name></italic> sp. nov. is considered very similar to <italic><tp:taxon-name><tp:taxon-name-part taxon-name-part-type="genus" reg="Dusaceus">D.</tp:taxon-name-part> <tp:taxon-name-part taxon-name-part-type="species" reg="lvchunensis">lvchunensis</tp:taxon-name-part></tp:taxon-name></italic> sp. nov. The primary diagnostic differences lie in the structure of the male genitalia.</p></tp:treatment-sec><tp:treatment-sec sec-type="Etymology"><title>Etymology.</title><p>The specific epithet is derived from the type locality, Suiyang County, Guizhou Province, China.</p></tp:treatment-sec><tp:treatment-sec sec-type="Distribution"><title>Distribution.</title><p>Known only from the type locality.</p></tp:treatment-sec></tp:taxon-treatment>
